# Supplementary material for: Smiling doctor, satisfied patient—the impact of facial expressions on doctor-patient interactions
Source: Front Med (Lausanne). 2025 Apr 24;12:1518517. doi: 10.3389/fmed.2025.1518517 (PMC12058742; doi:10.3389/fmed.2025.1518517)
Supplement: Supplementary file 1 [file Data_Sheet_1.csv]

Id	Sex	Age	Expert_Id	Grade	MISS	BGR_Students	BGR_Standard_Patients	BGR_Experts	smiling_AUs_sqrt	other_AUs_sqrt	consulation_duration	genuine_smiles_sqrt	social_smiles_sqrt	smiling_while_speaking_sqrt	smiling_while_listening_sqrt
1	2	23	4	1,3	17	1,75	1,5	1,5	12,23392243	4,876451558	444,4627	13,49087131	14,10958733	13,94436073	14,59471896
2	1	20	1	2,7	16	3	1,5	2,75	17,48462154	5,112601354	448,4902	18,56506496	19,66354384	28,0212166	13,21503315
3	2	18	2	1	15	2,25	1,75	1	11,85608561	6,961304432	429,6958	8,783624226	16,84786056	16,31087251	12,89323022
4	2	20	1	1,7	14	2,25	2	1,75	17,66871396	8,537859006	456,0292	13,97848897	14,15080147	23,23153418	20,71048275
5	1	22	2	3,3	14	2,25	2	3,5	2,503321793	8,528284611	448,1955	2,323781401	2,756798868	3,492834093	1,414206491
6	2	29	2	2	21	2,5	1,25	2,75	22,34242734	10,75662667	444,5285	17,9277037	19,35345233	33,4111434	22,40713833
7	1	20	3	2,3	18	2,25	1,5	1,75	6,720583581	6,01439736	481,0618	2,33237304	4,652929722	10,55161817	5,009134194
8	2	22	4	2,7	18	3	1,5	2	13,83878936	7,604830452	453,8289	12,37957253	18,28186834	18,19815324	15,80273262
9	2	20	1	3,3	13	2,25	2,25	3,75	10,18658701	4,201468481	421,8291	6,678996099	12,22287323	17,16791324	8,918102297
10	1	19	2	1	21	2,75	1,25	1,25	11,48659094	7,2149721	502,6617	10,68818122	10,95021069	17,20109247	7,711787136
11	2	20	2	2,3	12	3,25	2	2,5	12,47969703	5,063569551	531,0945	9,680126397	17,22973186	13,32660567	17,77282042
12	2	21	2	1	21	3,25	1,25	1,25	13,68120715	9,998743341	448,0959	14,40919072	15,24686226	19,14228335	14,59054087
13	2	20	2	1	20	1,25	1,5	1,25	15,89960587	8,708840485	436,029	13,19281465	23,67386963	21,24122168	18,80939836
14	2	28	3	2,7	13	2,5	2	2,75	14,75345948	8,262728823	453,0288	15,47247556	17,1864036	21,91294792	12,47433841
15	2	21	3	4,3	10	3,25	2,5	4,75	7,967256115	7,334813563	435,7292	6,51841843	9,850155604	9,490298731	7,4179598
16	2	21	3	2,7	14	1,25	1,75	2,5	16,59108009	6,403524217	433,2288	14,05561871	17,40260318	22,02497794	20,99344891
17	1	27	2	1,3	19	2,5	1,5	2	9,162076075	11,48234706	437,8961	9,299184983	11,16210529	14,5136262	9,263715874
18	2	24	3	1	21	2,25	1,25	1	31,08695796	10,04237617	438,0289	26,12805468	27,52606403	44,5107658	32,32984821
19	1	19	2	2,7	15	1,75	2,25	3	7,01027484	7,033218481	445,2957	6,117928523	7,760267392	9,307600284	7,946893749
20	2	19	4	2,7	13	1,5	2,5	2,5	12,2010308	4,614141567	330,3302	11,2539492	15,85626848	16,54408156	14,62100719
21	2	21	4	2,3	15	2,25	1,75	1,75	4,773748806	4,27548982	430,3961	4,258305297	5,152106365	7,459058003	3,774012719
22	2	19	1	2	19	2,25	1,5	2,25	12,03922805	5,144864993	371,6965	9,772858234	10,3711119	16,63110325	12,13479223
23	2	20	2	3,3	14	1,5	2,75	2,5	9,739333807	3,86952028	381,5958	10,04179214	10,15283634	12,71111342	11,38321158
24	2	21	3	1	9	1,5	1,5	1	9,739418395	12,26883241	435,2285	7,825440928	9,675943106	15,76686509	8,45509404
25	2	20	1	2,3	5	2,25	2,75	2,75	10,29827659	6,322899857	430,3961	11,41686591	12,02471081	16,94202281	8,14639688
26	2	26	3	1	4	1,5	2,25	1	7,386887166	6,432660165	430,5292	2,898265343	10,70552101	12,15850681	5,791549204
27	2	20	2	2,7	10	2	2,5	3	13,07093162	3,318619171	275,3301	12,39343543	12,48348302	15,40996307	16,12021382
28	2	22	4	2,3	-2	2,25	3,5	1,75	6,902462025	3,805242384	433,3621	6,970139884	9,561330451	11,33108583	2,970206811
29	2	19	4	1,7	7	2,5	3	1,75	5,268329527	5,558150826	491,6618	4,915938364	7,056881748	6,845078914	4,286044317
30	2	20	4	1	20	2,25	1,25	1	8,358587141	9,588835268	444,0951	6,793188148	10,76253995	12,7868762	8,30658191
31	1	20	4	1	18	1,5	1,5	1	7,316609916	4,019101915	284,8641	5,200707369	5,074968637	11,04881849	6,463810691
32	2	21	1	2	19	2,25	1,75	2	18,77932659	6,988030352	338,8301	21,95719204	27,11718473	24,62794702	23,81916341
33	2	23	1	2,3	16	1,5	1,5	2,5	16,00651737	11,7374655	429,9628	14,63458257	16,70798848	23,29541792	18,48011466
34	1	20	1	2	19	1,75	1,5	1,75	10,24254288	7,54062028	430,7954	8,850953056	11,28491651	15,42404221	10,41600559
35	2	25	1	2,3	19	1,75	1,5	2,25	14,65143467	5,58686293	417,9954	14,22830686	20,56553752	21,08346604	17,29083175
36	1	22	4	2,3	17	2,75	2,25	2,5	3,962303371	6,216614111	335,6971	2,323779249	6,439037195	3,915759611	5,147495243
37	2	19	3	1	16	1,75	2,25	1	11,4262162	4,330446351	374,6291	8,173331958	16,71998261	15,21496748	13,17752429
38	2	28	4	3,7	8	2,5	2,5	2,75	11,3452067	8,134658776	431,8955	8,394868671	13,24883672	19,18471779	8,693704604
39	2	26	1	2,3	13	2	2,5	2,75	17,01494322	5,873451473	462,4623	12,86618315	28,34282042	21,64808306	20,65931822
40	2	25	3	2,7	9	2,75	1,75	2,5	8,65510023	8,432829905	451,8952	7,157902749	8,125217101	11,90730556	9,263681277
41	2	23	4	2,7	8	2,75	2,5	2,5	15,49544327	5,789429471	452,9951	14,70114987	22,94324301	18,87026333	15,23376412
42	2	20	4	2,3	16	2,25	2	1,75	13,42255238	7,509512621	436,1958	14,02412077	15,70382679	18,16235867	13,96980932
43	2	32	3	2,7	15	2,25	2	2,75	15,27008471	9,280226107	459,1285	12,16888727	19,48454619	17,83785639	18,84618566
44	2	19	2	4	18	2,75	3	4	4,781887389	3,367475434	425,9628	3,535519764	6,752747589	4,490704844	5,78213196
45	2	21	1	3	22	2	1,25	2,75	6,843455828	7,700610378	304,0641	5,417763772	7,417663603	10,50751332	4,569805658
46	2	25	3	2,3	19	2,5	2	2,25	11,06841857	6,523734483	442,4618	10,37502753	16,20408076	16,93628259	7,448488037
47	1	20	1	4	8	2,5	2,25	4	3,262567598	13,45405262	454,4284	1	4,569436464	3,449622588	3,714812189
48	2	21	3	3	6	2,5	2,75	3,25	8,307921782	5,375482788	307,7635	7,5389243	12,00081312	9,910101278	11,84256172
49	2	20	1	2	17	2,25	2	2,25	4,908020137	1,514371289	345,1628	1,96637738	7,576239173	8,126055911	4,190134319
50	1	27	4	3	16	1,75	2,5	2,25	1,337490187	3,544933342	431,5954	1	1,834840593	1,538388768	0
51	1	22	2	1,3	20	2,25	1	1,5	14,07038771	8,640945469	451,9958	12,43630339	13,11280712	20,30104036	13,54496892
53	2	22	3	1	18	1,5	2,5	1,25	10,85709881	6,70071541	436,1289	10,33968215	16,06924795	13,84319328	13,06094243
